# Supplementary material for: Ecological Factors at a Fine Spatial Scale Influencing Leopard (Panthera pardus) Habitat Use in the Bardia–Banke Complex, Nepal
Source: Ecol Evol. 2026 Mar 18;16(3):e73285. doi: 10.1002/ece3.73285 (PMC13093819; doi:10.1002/ece3.73285)
Supplement: Supplementary file 1 — Appendix S1: ece373285‐sup‐0001‐supinfo.zip. [file ECE3-16-e73285-s001.zip]

Archive with 2 entries (2 files):
- Supplementary File 2.docx
- Supplementary File 1.png
